# Supplementary material for: Genetic Mapping of Quantitative Trait Loci for Grain Yield under Drought in Rice under Controlled Greenhouse Conditions
Source: Front Chem. 2018 Jan 8;5:129. doi: 10.3389/fchem.2017.00129 (PMC5766644; doi:10.3389/fchem.2017.00129)
Supplement: Supplementary Data S1 — Analysis of the grain yield of F2:3 progenies of Cocodrie × Vandana under greenhouse drought conditions. [file DataSheet1.XLSX]

## Sheet: Sheet1
Supplementary data S1: Analysis of the grain yield of F2:3 progenies of Cocodrie x Vandana under greenhouse drought conditions
TraitName	EnvironmentName	Source	DF	SS	MS	F-value	Pr>F
Drought Yield	Greenhouse	Model	195	417.07	2.1388	2.1334	0
Drought Yield	Greenhouse	Error	386	386.989	1.0026
Drought Yield	Greenhouse	Total	581	804.058
Drought Yield	Greenhouse	R-square(%)	51.8706
Drought Yield	Greenhouse	Source	DF	SS	MS	F-value	Pr>F	EstimatedVar
Drought Yield	Greenhouse	Block	2	1.8354	0.9177	0.9154	0.4012	0
Drought Yield	Greenhouse	Genotype	193	415.234	2.1515	2.146	0	0.383
Drought Yield	Greenhouse	LSD(0.05)	1.6074
Drought Yield	Greenhouse	LSD(0.01)	2.1163
Drought Yield	Greenhouse	H^2_per_plot	0.2764
TraitName	EnvironmentName	DF_Error	DF_Block	DF_Genotype	MS_Error	MS_Block	MS_Genotype	VA_Error	VA_Block	VA_Genotype
Yield	Greenhouse	386	2	193	1.0026	0.9177	2.1515	1.0026	0	0.383

## Sheet: Sheet2
Trait	Environment
Yield	Greenhouse	Quantile	-0.2156	1.2769	-1.2769	-1.3139	-0.7134	1.6294	-0.6061	0.0759	0.678	0.0723	0.3855	-0.3046	-0.4133	0.5083	0.0405	-1.5378	1.5811	-0.3698	-1.1892	0.6154	0.7886	-1.2651	1.4451	-0.5255	0.4334	-0.3621	0.1542	0.2672	0.8407	-0.9851	0.1974	-0.1184	0.0441	-0.0405	0.9636	-0.9566	-0.9496	1.1406	-0.3659	-0.7449	0.6731	0.2783	1.6559	-0.7083	-1.3538	0.5969	0.1938
Yield	Greenhouse	Observed	-0.1669	1.2249	-1.0579	-1.1147	-0.5801	1.6949	-0.4823	0.0144	0.4679	0.012	0.2024	-0.2144	-0.3465	0.3452	0.0012	-1.3622	1.6738	-0.3117	-1.0157	0.4276	0.5881	-1.0307	1.4689	-0.4383	0.249	-0.2978	0.0488	0.1285	0.662	-0.7905	0.0778	-0.0792	0.0015	-0.0255	0.7982	-0.7728	-0.7668	1.0684	-0.3016	-0.6043	0.4638	0.1405	1.7312	-0.5798	-1.1515	0.4085	0.0774
[truncated: 535 more columns]
