# Supplementary material for: Genetic Mapping of Quantitative Trait Loci for Grain Yield under Drought in Rice under Controlled Greenhouse Conditions
Source: Front Chem. 2018 Jan 8;5:129. doi: 10.3389/fchem.2017.00129 (PMC5766644; doi:10.3389/fchem.2017.00129)
Supplement: Supplementary Data S2 — Genes within QTLs on chromosomes 1, 5, 8, and 9. [file DataSheet2.XLSX]

## Sheet: Chr. 1
Supplementary data S2. Genes within QTL on chromosome 1
Chromosome 1
Locus ID	Anotation
LOC_Os01g12760	cytochrome P450%2C putative%2C expressed										LOC_Os01g13620	GO:0006278	GO:0004523	GO:0015074	GO:0003723	GO:0003677	GO:0003964		GO term	Ontology	Description	Number in input list	Number in BG/Ref	p-value	FDR
LOC_Os01g12820	harpin-induced protein%2C putative%2C expressed										LOC_Os01g16260	GO:0055085							GO:0006810	P	transport	7	1638	0.006	0.12
LOC_Os01g12840	expressed protein										LOC_Os01g17170	GO:0048529	GO:0015995	GO:0055114	GO:0015979	GO:0046914			GO:0051179	P	localization	7	1651	0.0063	0.12
LOC_Os01g13120	aquaporin protein%2C putative%2C expressed										LOC_Os01g20830	GO:0046872	GO:0030001						GO:0051234	P	establishment of localization	7	1638	0.006	0.12
LOC_Os01g13280	ubiquitin conjugating enzyme protein%2C putative%2C expressed										LOC_Os01g19130	GO:0006470	GO:0008287	GO:0004722					GO:0065007	P	biological regulation	6	2125	0.066	0.78
LOC_Os01g13520	auxin response factor 1%2C putative%2C expressed										LOC_Os01g14440	GO:0003700	GO:0043565	GO:0045449					GO:0050789	P	regulation of biological process	6	2027	0.055	0.78
LOC_Os01g13620	retrotransposon protein%2C putative%2C unclassified%2C expressed										LOC_Os01g16430	GO:0004869							GO:0043170	P	macromolecule metabolic process	11	10433	0.91	1
LOC_Os01g13690	ligA%2C putative%2C expressed										LOC_Os01g16290	GO:0006265	GO:0005694	GO:0003918	GO:0005524				GO:0006139	P	nucleobase, nucleoside, nucleotide and nucleic acid metabolic process	5	6695	0.97	1
LOC_Os01g14090	kinesin motor domain containing protein%2C putative%2C expressed										LOC_Os01g13690	GO:0003824	GO:0008152						GO:0009987	P	cellular process	17	12839	0.65	1
LOC_Os01g14100	BT1 family protein%2C putative%2C expressed										LOC_Os01g12760	GO:0004497	GO:0055114	GO:0020037	GO:0009055				GO:0044260	P	cellular macromolecule metabolic process	9	9350	0.94	1
LOC_Os01g14410	early light-induced protein%2C chloroplast precursor%2C putative%2C expressed										LOC_Os01g17214	GO:0055085							GO:0044238	P	primary metabolic process	13	11969	0.91	1
LOC_Os01g14440	WRKY1%2C expressed										LOC_Os01g16146	GO:0003824	GO:0009058						GO:0019538	P	protein metabolic process	6	4333	0.56	1
LOC_Os01g14670	Cupin domain containing protein%2C expressed										LOC_Os01g18630	GO:0006508	GO:0004190	GO:0006629					GO:0044237	P	cellular metabolic process	11	10696	0.93	1
LOC_Os01g14770	retrotransposon protein%2C putative%2C unclassified%2C expressed										LOC_Os01g19770	GO:0008565	GO:0015031	GO:0005743					GO:0050794	P	regulation of cellular process	5	1955	0.13	1
LOC_Os01g14890	expressed protein										LOC_Os01g16000	GO:0005215	GO:0006810	GO:0005622					GO:0044249	P	cellular biosynthetic process	6	5890	0.85	1
LOC_Os01g15000	lipase%2C putative%2C expressed										LOC_Os01g14090	GO:0007018	GO:0005524	GO:0003777					GO:0009058	P	biosynthetic process	7	6085	0.76	1
LOC_Os01g16000	CRAL/TRIO domain containing protein%2C expressed										LOC_Os01g18800	GO:0004674	GO:0006468	GO:0007165	GO:0005524				GO:0006807	P	nitrogen compound metabolic process	7	7073	0.89	1
LOC_Os01g16030	ADP-ribosylation factor%2C putative%2C expressed										LOC_Os01g16310	GO:0005975	GO:0004553						GO:0008152	P	metabolic process	19	14398	0.67	1
LOC_Os01g16060	expressed protein										LOC_Os01g19290	GO:0016020							GO:0005488	F	binding	16	16823	1	1
LOC_Os01g16146	phenazine biosynthesis protein%2C putative%2C expressed										LOC_Os01g19140	GO:0006508	GO:0004222						GO:0003676	F	nucleic acid binding	5	8251	1	1
LOC_Os01g16170	PQ loop repeat domain containing protein%2C expressed										LOC_Os01g19800	GO:0008270							GO:0003677	F	DNA binding	5	5059	0.85	1
LOC_Os01g16230	TKL_IRAK_CR4L.2 - The CR4L subfamily has homology with Crinkly4%2C expressed										LOC_Os01g16230	GO:0004674	GO:0006468	GO:0005524					GO:0043167	F	ion binding	6	5700	0.83	1
LOC_Os01g16260	major facilitator superfamily antiporter%2C putative%2C expressed										LOC_Os01g16350	GO:0004419	GO:0008152						GO:0000166	F	nucleotide binding	6	3874	0.44	1
LOC_Os01g16290	DNA gyrase subunit B%2C chloroplast/mitochondrial precursor%2C putative%2C expressed										LOC_Os01g13280	GO:0019787	GO:0043687	GO:0051246					GO:0017076	F	purine nucleotide binding	6	3456	0.33	1
LOC_Os01g16310	glycosyl hydrolase%2C family 31%2C putative%2C expressed										LOC_Os01g18320	GO:0004729	GO:0055114	GO:0006779					GO:0046872	F	metal ion binding	6	5476	0.79	1
LOC_Os01g16340	expressed protein										LOC_Os01g18050	GO:0051258	GO:0007018	GO:0003924	GO:0005198	GO:0005874	GO:0005525		GO:0016787	F	hydrolase activity	8	4901	0.35	1
LOC_Os01g16350	hydroxymethylglutaryl-CoA lyase%2C putative%2C expressed										LOC_Os01g13120	GO:0005215	GO:0016021	GO:0055085					GO:0043169	F	cation binding	6	5696	0.83	1
LOC_Os01g16430	cysteine proteinase inhibitor precursor protein%2C putative%2C expressed										LOC_Os01g15000	GO:0004806	GO:0006629						GO:0003824	F	catalytic activity	18	12724	0.49	1
LOC_Os01g16920	embryonic protein DC-8%2C putative%2C expressed										LOC_Os01g17190	GO:0005509							GO:0032555	F	purine ribonucleotide binding	6	3292	0.29	1
LOC_Os01g16980	expressed protein										LOC_Os01g16030	GO:0006886	GO:0007264	GO:0005622	GO:0005525				GO:0032553	F	ribonucleotide binding	6	3292	0.29	1
LOC_Os01g17150	plastid-specific 50S ribosomal protein 5%2C chloroplast precursor%2C putative%2C expressed										LOC_Os01g13520	GO:0009725	GO:0005634	GO:0006355	GO:0046983	GO:0003677			GO:0005623	C	cell	9	5945	0.43	0.93
LOC_Os01g17170	magnesium-protoporphyrin IX monomethyl ester cyclase%2Cchloroplast precursor%2C putative%2C expressed										LOC_Os01g14670	GO:0048046	GO:0030145	GO:0045735					GO:0005622	C	intracellular	6	4116	0.51	0.93
LOC_Os01g17190	OsCam3 - Calmodulin%2C expressed										LOC_Os01g18584	GO:0003700	GO:0043565	GO:0045449					GO:0044464	C	cell part	9	5945	0.43	0.93
LOC_Os01g17214	major facilitator superfamily antiporter%2C putative%2C expressed
LOC_Os01g18050	tubulin/FtsZ domain containing protein%2C putative%2C expressed										Background/Reference: MSU7.0 nonTE gene ID (TIGR)
LOC_Os01g18080	retrotransposon protein%2C putative%2C unclassified%2C expressed
LOC_Os01g18220	expressed protein										LOC_Os01g17170	GO:0009579	GO:0009536	GO:0016020	GO:0003824	GO:0009058	GO:0003677	GO:0015979
LOC_Os01g18320	protoporphyrinogen oxidase%2C chloroplast precursor%2C putative%2C expressed										LOC_Os01g20830	GO:0005575	GO:0006810	GO:0005488
LOC_Os01g18584	WRKY9%2C expressed										LOC_Os01g16170	GO:0003674	GO:0016020	GO:0008150
LOC_Os01g18630	aspartic proteinase oryzasin-1 precursor%2C putative%2C expressed										LOC_Os01g20110	GO:0009579	GO:0016020	GO:0009536	GO:0003674	GO:0008150
LOC_Os01g18800	CAMK_KIN1/SNF1/Nim1_like.9 - CAMK includes calcium/calmodulin depedent protein kinases%2C expressed										LOC_Os01g13280	GO:0005575	GO:0003824	GO:0006464
LOC_Os01g19130	protein phosphatase 2C%2C putative%2C expressed										LOC_Os01g16340	GO:0008150	GO:0009536	GO:0003674
LOC_Os01g19140	O-sialoglycoprotein endopeptidase%2C putative%2C expressed										LOC_Os01g19130	GO:0016787	GO:0006464	GO:0005623
LOC_Os01g19270	expressed protein										LOC_Os01g14440	GO:0003700	GO:0006139	GO:0009058
LOC_Os01g19290	integral membrane protein DUF6 containing protein%2C expressed										LOC_Os01g16430	GO:0030234	GO:0009628	GO:0005829	GO:0005488	GO:0008152
LOC_Os01g19770	mitochondrial import inner membrane translocase subunit Tim17%2C putative%2C expressed										LOC_Os01g16290	GO:0016787	GO:0005739	GO:0000166	GO:0009058	GO:0003677	GO:0006259	GO:0009056
LOC_Os01g19800	zinc finger%2C C3HC4 type%2C putative%2C expressed										LOC_Os01g13690	GO:0003824	GO:0009987	GO:0009536	GO:0009058
LOC_Os01g19940	expressed protein										LOC_Os01g12760	GO:0003824	GO:0019825	GO:0008152	GO:0005623
LOC_Os01g20110	expressed protein										LOC_Os01g17214	GO:0009987	GO:0005215	GO:0016020	GO:0006810	GO:0009607
LOC_Os01g20830	heavy metal-associated domain containing protein%2C expressed										LOC_Os01g16920	GO:0005575	GO:0009791	GO:0000003	GO:0009790
LOC_Os01g21144	expressed protein										LOC_Os01g19940	GO:0003674	GO:0008150
											LOC_Os01g16030	GO:0005773	GO:0030234	GO:0006464	GO:0000166	GO:0009058	GO:0005515	GO:0005886	GO:0005829
											LOC_Os01g19800	GO:0005488
											LOC_Os01g16146	GO:0003824	GO:0005829	GO:0009058
											LOC_Os01g16000	GO:0005575	GO:0003674	GO:0008150
											LOC_Os01g14090	GO:0009987	GO:0003774	GO:0008152	GO:0000166
											LOC_Os01g14100	GO:0005215	GO:0016020	GO:0006810
											LOC_Os01g18800	GO:0009719	GO:0009628	GO:0009987	GO:0005515	GO:0016301	GO:0006950	GO:0008152	GO:0005886
											LOC_Os01g16310	GO:0005618	GO:0016787	GO:0005576	GO:0005975	GO:0005773
											LOC_Os01g19290	GO:0016020
											LOC_Os01g19140	GO:0019538	GO:0009790	GO:0016020	GO:0005739	GO:0016787
											LOC_Os01g16230	GO:0005575	GO:0016301	GO:0006464	GO:0005515	GO:0000166
											LOC_Os01g16350	GO:0003824	GO:0009987	GO:0008152	GO:0005739
											LOC_Os01g18220	GO:0005575	GO:0003674	GO:0008150
											LOC_Os01g16260	GO:0009987	GO:0005215	GO:0016020	GO:0006810	GO:0009607
											LOC_Os01g19770	GO:0016020	GO:0005215	GO:0009987	GO:0005739	GO:0009536	GO:0006810
											LOC_Os01g18320	GO:0003824	GO:0009987	GO:0009536	GO:0009058
											LOC_Os01g18050	GO:0005856	GO:0009628	GO:0009987	GO:0005198	GO:0006950	GO:0005886
											LOC_Os01g13120	GO:0005773	GO:0005215	GO:0016020	GO:0006810	GO:0009987
											LOC_Os01g14410	GO:0009628	GO:0006950	GO:0005488
											LOC_Os01g12840	GO:0008150
											LOC_Os01g15000	GO:0016787	GO:0006629
											LOC_Os01g17190	GO:0009791	GO:0009628	GO:0007165	GO:0005515
											LOC_Os01g14890	GO:0008150	GO:0009536	GO:0003674
											LOC_Os01g13520	GO:0009719	GO:0006139	GO:0009058	GO:0003700	GO:0005575
											LOC_Os01g14670	GO:0005618	GO:0008150	GO:0005488
											LOC_Os01g18584	GO:0003700	GO:0006139	GO:0009058

## Sheet: Chr. 5
Genes within QTL on chromosome 5
Chromosome 5
Locus ID	annotation															Ontology	Description	Number in input list	Number in BG/Ref	p-value	FDR
LOC_Os05g01020	transcriptional repressor, putative, expressed							LOC_Os05g01600	GO:0005515	GO:0005524					GO:0008104	P	protein localization	5	307	0.0029	0.1
LOC_Os05g01030	phospholipid-transporting ATPase, putative, expressed							LOC_Os05g02390	GO:0008270	GO:0005622					GO:0033036	P	macromolecule localization	6	411	0.0019	0.1
LOC_Os05g01040	serine/threonine-protein kinase, putative, expressed							LOC_Os05g02270	GO:0008270	GO:0003676					GO:0045184	P	establishment of protein localization	5	294	0.0024	0.1
LOC_Os05g01050	DNA-binding protein-related, putative, expressed							LOC_Os05g01670	GO:0006278	GO:0004523	GO:0015074	GO:0003723	GO:0003677		GO:0015031	P	protein transport	5	294	0.0024	0.1
LOC_Os05g01060	expressed protein							LOC_Os05g01256	GO:0005634	GO:0045449	GO:0030528				GO:0006810	P	transport	10	1638	0.031	0.65
LOC_Os05g01070	expressed protein							LOC_Os05g01170	GO:0003964	GO:0006278	GO:0003723				GO:0051234	P	establishment of localization	10	1638	0.031	0.65
LOC_Os05g01080	expressed protein							LOC_Os05g01360	GO:0005083						GO:0051179	P	localization	10	1651	0.032	0.65
LOC_Os05g01090	pex14, putative, expressed							LOC_Os05g01420	GO:0003964	GO:0006278	GO:0003723				GO:0044249	P	cellular biosynthetic process	16	5890	0.77	1
LOC_Os05g01100	expressed protein							LOC_Os05g01090	GO:0016020	GO:0005777					GO:0006807	P	nitrogen compound metabolic process	19	7073	0.81	1
LOC_Os05g01110	ribosomal protein L28 protein, putative, expressed							LOC_Os05g01250	GO:0015031						GO:0034645	P	cellular macromolecule biosynthetic process	13	5248	0.86	1
LOC_Os05g01120	cytochrome P450, putative, expressed							LOC_Os05g01110	GO:0003735	GO:0005840	GO:0006412				GO:0050789	P	regulation of biological process	5	2027	0.77	1
LOC_Os05g01130	retrotransposon protein, putative, Ty1-copia subclass, expressed							LOC_Os05g01780	GO:0004674	GO:0006468	GO:0005524				GO:0044267	P	cellular protein metabolic process	6	2877	0.9	1
LOC_Os05g01140	methyltransferase, putative, expressed							LOC_Os05g01400	GO:0006278	GO:0004523	GO:0015074	GO:0003723	GO:0003677		GO:0044260	P	cellular macromolecule metabolic process	22	9350	0.97	1
LOC_Os05g01150	transposon protein, putative, CACTA, En/Spm sub-class, expressed							LOC_Os05g01140	GO:0008168						GO:0016043	P	cellular component organization	6	1240	0.19	1
LOC_Os05g01160	retrotransposon protein, putative, unclassified							LOC_Os05g01270	GO:0006457	GO:0003755					GO:0010467	P	gene expression	6	2424	0.78	1
LOC_Os05g01170	retrotransposon protein, putative, unclassified, expressed							LOC_Os05g01130	GO:0015074	GO:0008270	GO:0003677				GO:0006260	P	DNA replication	8	2898	0.69	1
LOC_Os05g01180	zinc knuckle family protein, expressed							LOC_Os05g01540	GO:0003676	GO:0000166					GO:0065007	P	biological regulation	5	2125	0.8	1
LOC_Os05g01190	transposon protein, putative, unclassified, expressed							LOC_Os05g01460	GO:0016567	GO:0004842	GO:0000151	GO:0005488			GO:0006139	P	nucleobase, nucleoside, nucleotide and nucleic acid metabolic process	19	6695	0.72	1
LOC_Os05g01200	exonuclease, putative, expressed							LOC_Os05g01444	GO:0005515						GO:0009987	P	cellular process	35	12839	0.9	1
LOC_Os05g01210	expressed protein							LOC_Os05g02310	GO:0005737	GO:0006796	GO:0000287	GO:0004427			GO:0050794	P	regulation of cellular process	5	1955	0.74	1
LOC_Os05g01230	zinc finger, C3HC4 type domain containing protein, expressed							LOC_Os05g02050	GO:0045039	GO:0042719					GO:0009058	P	biosynthetic process	18	6085	0.64	1
LOC_Os05g01240	AML1, putative, expressed							LOC_Os05g01560	GO:0033179	GO:0015986	GO:0015078				GO:0009059	P	macromolecule biosynthetic process	13	5252	0.86	1
LOC_Os05g01250	SNF7 domain containing protein, putative, expressed							LOC_Os05g01440	GO:0004642	GO:0006189					GO:0008152	P	metabolic process	32	14398	1	1
LOC_Os05g01256	helix-loop-helix DNA-binding domain containing protein, expressed							LOC_Os05g01380	GO:0005515						GO:0006996	P	organelle organization	5	1129	0.28	1
LOC_Os05g01262	translocon-associated protein beta domain containing protein, expressed							LOC_Os05g02330	GO:0015074	GO:0003677					GO:0044238	P	primary metabolic process	27	11969	0.99	1
LOC_Os05g01270	peptidyl-prolyl cis-trans isomerase, putative, expressed							LOC_Os05g02070	GO:0046872						GO:0006278	P	RNA-dependent DNA replication	6	2826	0.89	1
LOC_Os05g01280	expressed protein							LOC_Os05g02040	GO:0005634	GO:0006260	GO:0008270	GO:0003677			GO:0019538	P	protein metabolic process	7	4333	0.99	1
LOC_Os05g01290	expressed protein							LOC_Os05g02350	GO:0004437						GO:0043412	P	macromolecule modification	5	1979	0.75	1
LOC_Os05g01300	expressed protein							LOC_Os05g01190	GO:0046983	GO:0003677					GO:0044237	P	cellular metabolic process	27	10696	0.94	1
LOC_Os05g01310	ankyrin repeat family protein, putative, expressed							LOC_Os05g01940	GO:0008270	GO:0005515					GO:0043170	P	macromolecule metabolic process	23	10433	0.99	1
LOC_Os05g01320	expressed protein							LOC_Os05g02110	GO:0003824						GO:0015074	P	DNA integration	5	3168	0.98	1
LOC_Os05g01330	expressed protein							LOC_Os05g02030	GO:0005634	GO:0006260	GO:0003677				GO:0006796	P	phosphate metabolic process	5	1795	0.67	1
LOC_Os05g01350	retrotransposon protein, putative, unclassified, expressed							LOC_Os05g01650	GO:0006278	GO:0005634	GO:0006333	GO:0015074	GO:0000785		GO:0006793	P	phosphorus metabolic process	5	1795	0.67	1
LOC_Os05g01360	expressed protein							LOC_Os05g01590	GO:0031072						GO:0006259	P	DNA metabolic process	11	4515	0.86	1
LOC_Os05g01370	polygalacturonase inhibitor precursor, putative, expressed							LOC_Os05g01570	GO:0016020						GO:0003676	F	nucleic acid binding	24	8251	0.7	1
LOC_Os05g01380	polygalacturonase inhibitor precursor, putative, expressed							LOC_Os05g01230	GO:0008270	GO:0005515					GO:0043169	F	cation binding	19	5696	0.41	1
LOC_Os05g01390	retrotransposon protein, putative, unclassified							LOC_Os05g01820	GO:0020037						GO:0034061	F	DNA polymerase activity	6	2851	0.89	1
LOC_Os05g01400	retrotransposon protein, putative, unclassified, expressed							LOC_Os05g01490	GO:0006886	GO:0003924	GO:0006913	GO:0005622	GO:0005515		GO:0016817	F	hydrolase activity, acting on acid anhydrides	6	764	0.032	1
LOC_Os05g01410	retrotransposon protein, putative, unclassified, expressed							LOC_Os05g01710	GO:0005672	GO:0003702	GO:0006367				GO:0005488	F	binding	54	16823	0.4	1
LOC_Os05g01420	retrotransposon protein, putative, unclassified, expressed							LOC_Os05g01675	GO:0016021	GO:0046872	GO:0009522	GO:0015979			GO:0003677	F	DNA binding	11	5059	0.94	1
LOC_Os05g01430	polygalacturonase inhibitor 2 precursor, putative, expressed							LOC_Os05g01920	GO:0009611	GO:0004867					GO:0043167	F	ion binding	19	5700	0.41	1
LOC_Os05g01440	phosphoribosylformylglycinamidine synthase, putative, expressed							LOC_Os05g01610	GO:0008270						GO:0001883	F	purine nucleoside binding	7	3247	0.89	1
LOC_Os05g01444	polygalacturonase inhibitor precursor, putative, expressed							LOC_Os05g02400	GO:0008270	GO:0003676	GO:0000166				GO:0001882	F	nucleoside binding	7	3257	0.9	1
LOC_Os05g01450	eukaryotic translation initiation factor 3 subunit F, putative, expressed							LOC_Os05g01200	GO:0004527	GO:0003676	GO:0005622				GO:0016462	F	pyrophosphatase activity	6	743	0.029	1
LOC_Os05g01460	STIP1 homology and U box-containing protein 1, putative, expressed							LOC_Os05g01750	GO:0006396	GO:0001522	GO:0003723	GO:0009982			GO:0003824	F	catalytic activity	28	12724	1	1
LOC_Os05g01470	methionine S-methyltransferase, putative, expressed							LOC_Os05g02150	GO:0045449	GO:0008270	GO:0003677				GO:0016740	F	transferase activity	11	6190	0.99	1
LOC_Os05g01480	ras-related protein, putative, expressed							LOC_Os05g01240	GO:0003676	GO:0000166					GO:0000166	F	nucleotide binding	12	3874	0.56	1
LOC_Os05g01490	ras-related protein, putative, expressed							LOC_Os05g02240	GO:0006812	GO:0016021	GO:0015299	GO:0055085			GO:0032555	F	purine ribonucleotide binding	9	3292	0.71	1
LOC_Os05g01500	tubulin-specific chaperone E, putative, expressed							LOC_Os05g01040	GO:0004674	GO:0006468	GO:0005524				GO:0005524	F	ATP binding	7	3085	0.86	1
LOC_Os05g01510	cytoplasmic membrane protein, putative, expressed							LOC_Os05g01430	GO:0005515						GO:0016787	F	hydrolase activity	12	4901	0.86	1
LOC_Os05g01520	ECT protein, putative, expressed							LOC_Os05g01370	GO:0005515						GO:0005215	F	transporter activity	5	941	0.17	1
LOC_Os05g01530	expressed protein							LOC_Os05g02220	GO:0016597	GO:0008152					GO:0016779	F	nucleotidyltransferase activity	6	2981	0.91	1
LOC_Os05g01540	serine/arginine repetitive matrix protein 1, putative, expressed							LOC_Os05g01020	GO:0006355	GO:0005634					GO:0016788	F	hydrolase activity, acting on ester bonds	5	1949	0.74	1
LOC_Os05g01550	ZOS5-01 - C2H2 zinc finger protein, expressed							LOC_Os05g01350	GO:0003779	GO:0030036					GO:0017076	F	purine nucleotide binding	9	3456	0.77	1
LOC_Os05g01560	vacuolar ATP synthase, putative, expressed							LOC_Os05g01262	GO:0016021	GO:0005783					GO:0003964	F	RNA-directed DNA polymerase activity	6	2826	0.89	1
LOC_Os05g01570	auxin-induced protein 5NG4, putative, expressed							LOC_Os05g01120	GO:0004497	GO:0055114	GO:0020037	GO:0009055			GO:0016818	F	hydrolase activity, acting on acid anhydrides, in phosphorus-containing anhydrides	6	759	0.032	1
LOC_Os05g01580	integral membrane protein DUF6 containing protein, expressed							LOC_Os05g01470	GO:0008168	GO:0009058	GO:0016769	GO:0030170			GO:0046914	F	transition metal ion binding	15	4875	0.57	1
LOC_Os05g01590	heat shock protein DnaJ, putative, expressed							LOC_Os05g01550	GO:0008270	GO:0003676	GO:0005622				GO:0046872	F	metal ion binding	19	5476	0.34	1
LOC_Os05g01600	actin, putative, expressed							LOC_Os05g01030	GO:0004012	GO:0016021	GO:0000287	GO:0015662	GO:0006754		GO:0016772	F	transferase activity, transferring phosphorus-containing groups	9	4781	0.97	1
LOC_Os05g01610	FYVE zinc finger domain containing protein, expressed							LOC_Os05g02300	GO:0005634	GO:0000786	GO:0006334	GO:0003677			GO:0017111	F	nucleoside-triphosphatase activity	5	726	0.077	1
LOC_Os05g01620	OsFBX155 - F-box domain containing protein, expressed							LOC_Os05g01310	GO:0005488						GO:0030554	F	adenyl nucleotide binding	7	3247	0.89	1
LOC_Os05g01630	OsFBX156 - F-box domain containing protein, expressed							LOC_Os05g01990	GO:0003676	GO:0008026	GO:0005524				GO:0032559	F	adenyl ribonucleotide binding	7	3087	0.86	1
LOC_Os05g01635	expressed protein							LOC_Os05g02060	GO:0008565	GO:0015031	GO:0005743				GO:0003723	F	RNA binding	8	3190	0.79	1
LOC_Os05g01640	retrotransposon protein, putative, unclassified, expressed							LOC_Os05g02140	GO:0048268	GO:0030118	GO:0030276	GO:0005545			GO:0005515	F	protein binding	14	2460	0.019	1
LOC_Os05g01650	retrotransposon protein, putative, Ty3-gypsy subclass, expressed							LOC_Os05g01180	GO:0008270	GO:0003676					GO:0032553	F	ribonucleotide binding	9	3292	0.71	1
LOC_Os05g01660	retrotransposon protein, putative, unclassified, expressed							LOC_Os05g02340	GO:0003964	GO:0006278	GO:0003723	GO:0004523			GO:0008270	F	zinc ion binding	13	3939	0.46	1
LOC_Os05g01670	retrotransposon protein, putative, unclassified, expressed							LOC_Os05g02130	GO:0008270	GO:0005515					GO:0005623	C	cell	27	5945	0.019	0.39
LOC_Os05g01675	photosystem I P700 chlorophyll a apoprotein A1, putative, expressed							LOC_Os05g02020	GO:0004674	GO:0006468	GO:0005524				GO:0005622	C	intracellular	21	4116	0.013	0.39
LOC_Os05g01680	RCLEA7 - Root cap and Late embryogenesis related family protein precursor, expressed							LOC_Os05g01850	GO:0004803	GO:0006313	GO:0003677				GO:0043234	C	protein complex	6	706	0.023	0.39
LOC_Os05g01690	expressed protein							LOC_Os05g01970	GO:0003854	GO:0006694	GO:0005488				GO:0044464	C	cell part	27	5945	0.019	0.39
LOC_Os05g01700	ABC transporter, ATP-binding protein, putative, expressed							LOC_Os05g01580	GO:0016020						GO:0032991	C	macromolecular complex	8	1207	0.034	0.42
LOC_Os05g01710	transcription initiation factor IIA gamma chain, putative, expressed							LOC_Os05g01910	GO:0003723						GO:0044425	C	membrane part	7	1007	0.038	0.42
LOC_Os05g01730	drought induced 19 protein, putative, expressed							LOC_Os05g01700	GO:0042626	GO:0016021	GO:0005524	GO:0055085			GO:0044444	C	cytoplasmic part	6	966	0.081	0.5
LOC_Os05g01750	TruB family pseudouridylate synthase, putative, expressed							LOC_Os05g01480	GO:0006886	GO:0003924	GO:0006913	GO:0005622	GO:0005515		GO:0044424	C	intracellular part	16	3529	0.076	0.5
LOC_Os05g01760	lysine ketoglutarate reductase trans-splicing related 1, putative, expressed							LOC_Os05g01810	GO:0006508	GO:0004197					GO:0043227	C	membrane-bounded organelle	11	2319	0.1	0.5
LOC_Os05g01770	transposon protein, putative, unclassified, expressed														GO:0005737	C	cytoplasm	7	1263	0.099	0.5
LOC_Os05g01780	STE_PAK_Ste20++TranslationKinase_Slob_Wnk.1 - STE kinases include homologs to sterile 7, sterile 11 and sterile 20 from yeast, expressed														GO:0016021	C	integral to membrane	5	752	0.086	0.5
LOC_Os05g01790	expressed protein														GO:0016020	C	membrane	11	2115	0.063	0.5
LOC_Os05g01810	xylem cysteine proteinase 2 precursor, putative, expressed														GO:0031224	C	intrinsic to membrane	5	775	0.095	0.5
LOC_Os05g01820	cytochrome b5-like Heme/Steroid binding domain containing protein, expressed														GO:0043231	C	intracellular membrane-bounded organelle	11	2296	0.099	0.5
LOC_Os05g01830	expressed protein														GO:0043226	C	organelle	12	2859	0.18	0.74
LOC_Os05g01840	hypothetical protein														GO:0043229	C	intracellular organelle	12	2859	0.18	0.74
LOC_Os05g01850	transposon protein, putative, unclassified, expressed														GO:0044422	C	organelle part	5	1521	0.52	1
LOC_Os05g01860	expressed protein														GO:0044446	C	intracellular organelle part	5	1521	0.52	1
LOC_Os05g01870	hypothetical protein														GO:0005634	C	nucleus	7	1884	0.37	1
LOC_Os05g01880	expressed protein
LOC_Os05g01890	expressed protein
LOC_Os05g01900	expressed protein
LOC_Os05g01910	pumilio-family RNA binding protein, putative, expressed
LOC_Os05g01920	inhibitor I family protein, putative, expressed
LOC_Os05g01940	zinc finger, RING-type, putative, expressed
LOC_Os05g01950	expressed protein
LOC_Os05g01960	expressed protein
LOC_Os05g01970	NAD dependent epimerase/dehydratase family protein, putative, expressed
LOC_Os05g01990	DEAD-box ATP-dependent RNA helicase, putative, expressed
LOC_Os05g01994	rab5-interacting protein like, putative, expressed
LOC_Os05g02010	expressed protein
LOC_Os05g02020	protein kinase APK1A, chloroplast precursor, putative, expressed
LOC_Os05g02030	OB-fold nucleic acid binding domain containing protein, putative, expressed
LOC_Os05g02040	RPA1C - Putative single-stranded DNA binding complex subunit 1, expressed
LOC_Os05g02050	mitochondrial import inner membrane translocase subunit Tim, putative, expressed
LOC_Os05g02060	mitochondrial import inner membrane translocase subunit Tim17, putative, expressed
LOC_Os05g02070	expressed protein
LOC_Os05g02080	expressed protein
LOC_Os05g02090	retrotransposon protein, putative, unclassified, expressed
LOC_Os05g02100	expressed protein
LOC_Os05g02110	protein phosphatase 2C, putative, expressed
LOC_Os05g02120	pectinacetylesterase domain containing protein, expressed
LOC_Os05g02130	ankyrin repeat domain-containing protein 28, putative, expressed
LOC_Os05g02140	clathrin assembly protein, putative, expressed
LOC_Os05g02150	expressed protein
LOC_Os05g02160	retrotransposon, putative, centromere-specific, expressed
LOC_Os05g02170	expressed protein
LOC_Os05g02180	expressed protein
LOC_Os05g02190	expressed protein
LOC_Os05g02200	cysteine-rich repeat secretory protein 55 precursor, putative, expressed
LOC_Os05g02210	pentatricopeptide, putative, expressed
LOC_Os05g02220	ACT domain containing protein, expressed
LOC_Os05g02230	expressed protein
LOC_Os05g02240	ATCHX20, putative, expressed
LOC_Os05g02250	expressed protein
LOC_Os05g02260	expressed protein
LOC_Os05g02270	retrotransposon protein, putative, unclassified
LOC_Os05g02280	retrotransposon protein, putative, unclassified
LOC_Os05g02290	retrotransposon protein, putative, unclassified, expressed
LOC_Os05g02300	Core histone H2A/H2B/H3/H4 domain containing protein, putative, expressed
LOC_Os05g02310	soluble inorganic pyrophosphatase, putative, expressed
LOC_Os05g02320	retrotransposon protein, putative, unclassified, expressed
LOC_Os05g02330	retrotransposon protein, putative, unclassified, expressed
LOC_Os05g02340	retrotransposon protein, putative, Ty3-gypsy subclass, expressed
LOC_Os05g02350	endonuclease/exonuclease/phosphatase family domain containing protein, expressed
LOC_Os05g02360	hypothetical protein
LOC_Os05g02370	expressed protein
LOC_Os05g02390	ZOS5-02 - C2H2 zinc finger protein, expressed
LOC_Os05g02400	RNA recognition motif containing protein, expressed
LOC_Os05g02410	expressed protein
	MSU_osa1r7

## Sheet: Chr. 8
Genes within QTL on chromosome 8
Chromosome 8
Locus ID	annotation
LOC_Os08g24930	expressed protein								LOC_Os08g29690	GO:0015074	GO:0003677						Ontology	Description	Number in input list	Number in BG/Ref	p-value	FDR
LOC_Os08g24940	hypothetical protein								LOC_Os08g28060	GO:0015074	GO:0008270	GO:0003677					P	transport	7	1638	0.006	0.12
LOC_Os08g24946	EDM2, putative, expressed								LOC_Os08g29160	GO:0006470	GO:0008138						P	localization	7	1651	0.0063	0.12
LOC_Os08g24960	hypothetical protein								LOC_Os08g27040	GO:0003824	GO:0016020						P	establishment of localization	7	1638	0.006	0.12
LOC_Os08g24970	retrotransposon protein, putative, unclassified								LOC_Os08g25900	GO:0009654	GO:0015979	GO:0005509	GO:0019898				P	biological regulation	6	2125	0.066	0.78
LOC_Os08g24980	transposon protein, putative, unclassified, expressed								LOC_Os08g29510	GO:0055114	GO:0016491						P	regulation of biological process	6	2027	0.055	0.78
LOC_Os08g24990	retrotransposon protein, putative, Ty3-gypsy subclass, expressed								LOC_Os08g28460	GO:0006952	GO:0006915	GO:0005524					P	macromolecule metabolic process	11	10433	0.91	1
LOC_Os08g25000	retrotransposon protein, putative, Ty3-gypsy subclass, expressed								LOC_Os08g29040	GO:0004674	GO:0006468	GO:0005524					P	nucleobase, nucleoside, nucleotide and nucleic acid metabolic process	5	6695	0.97	1
LOC_Os08g25010	TBC domain containing protein, expressed								LOC_Os08g26880	GO:0003700	GO:0043565	GO:0046983	GO:0006355				P	cellular process	17	12839	0.65	1
LOC_Os08g25020	retrotransposon protein, putative, Ty1-copia subclass								LOC_Os08g25710	GO:0016020	GO:0016760	GO:0030244					P	cellular macromolecule metabolic process	9	9350	0.94	1
LOC_Os08g25030	plant protein of unknown function domain containing protein, expressed								LOC_Os08g26685	GO:0003964	GO:0006278	GO:0003723					P	primary metabolic process	13	11969	0.91	1
LOC_Os08g25040	expressed protein								LOC_Os08g25390	GO:0050661	GO:0004412	GO:0009067	GO:0016597	GO:0004072	GO:0055114		P	protein metabolic process	6	4333	0.56	1
LOC_Os08g25050	PIF-like orf1, putative, expressed								LOC_Os08g25010	GO:0032313	GO:0005097	GO:0005622					P	cellular metabolic process	11	10696	0.93	1
LOC_Os08g25060	BSD domain-containing protein, putative, expressed								LOC_Os08g24990	GO:0006278	GO:0004523	GO:0015074	GO:0003723	GO:0003677	GO:0003964		P	regulation of cellular process	5	1955	0.13	1
LOC_Os08g25070	PME/invertase inhibitor, putative, expressed								LOC_Os08g25250	GO:0006508	GO:0008234						P	cellular biosynthetic process	6	5890	0.85	1
LOC_Os08g25080	expressed protein								LOC_Os08g26280	GO:0006508	GO:0008234						P	biosynthetic process	7	6085	0.76	1
LOC_Os08g25090	co-chaperone GrpE protein, putative, expressed								LOC_Os08g28870	GO:0004674	GO:0006468	GO:0005515	GO:0005524				P	nitrogen compound metabolic process	7	7073	0.89	1
LOC_Os08g25100	hypothetical protein								LOC_Os08g25799	GO:0045449	GO:0003677						P	metabolic process	19	14398	0.67	1
LOC_Os08g25110	transposon protein, putative, unclassified, expressed								LOC_Os08g25310	GO:0005215	GO:0006810	GO:0005622					F	binding	16	16823	1	1
LOC_Os08g25120	transposon protein, putative, unclassified								LOC_Os08g25090	GO:0006457	GO:0051087	GO:0005739	GO:0030150	GO:0000774	GO:0042803		F	nucleic acid binding	5	8251	1	1
LOC_Os08g25130	enhancer of polycomb, putative, expressed								LOC_Os08g29420	GO:0006278	GO:0004523	GO:0015074	GO:0003723	GO:0003677	GO:0003964		F	DNA binding	5	5059	0.85	1
LOC_Os08g25140	ethanol tolerance protein GEKO1, putative, expressed								LOC_Os08g29170	GO:0008270	GO:0055114	GO:0016491					F	ion binding	6	5700	0.83	1
LOC_Os08g25160	transposon protein, putative, unclassified								LOC_Os08g28170	GO:0005215	GO:0016020	GO:0055085					F	nucleotide binding	6	3874	0.44	1
LOC_Os08g25180	retrotransposon protein, putative, unclassified								LOC_Os08g29070	GO:0003964	GO:0006278	GO:0003723					F	purine nucleotide binding	6	3456	0.33	1
LOC_Os08g25190	retrotransposon protein, putative, unclassified, expressed								LOC_Os08g28470	GO:0006915	GO:0005524						F	metal ion binding	6	5476	0.79	1
LOC_Os08g25200	paired amphipathic helix repeat-containing protein, putative, expressed								LOC_Os08g27420	GO:0055114	GO:0046914	GO:0016491					F	hydrolase activity	8	4901	0.35	1
LOC_Os08g25210	expressed protein								LOC_Os08g28570	GO:0006952	GO:0006915	GO:0005524					F	cation binding	6	5696	0.83	1
LOC_Os08g25220	retrotransposon protein, putative, unclassified, expressed								LOC_Os08g25720	GO:0003872	GO:0005945	GO:0006096	GO:0005524	GO:0047334			F	catalytic activity	18	12724	0.49	1
LOC_Os08g25230	expressed protein								LOC_Os08g27030	GO:0003824	GO:0016020						F	purine ribonucleotide binding	6	3292	0.29	1
LOC_Os08g25240	MBTB25 - Bric-a-Brac, Tramtrack, Broad Complex BTB domain with Meprin and TRAF Homology MATH domain, expressed								LOC_Os08g26890	GO:0016614							F	ribonucleotide binding	6	3292	0.29	1
LOC_Os08g25250	retrotransposon protein, putative, unclassified, expressed								LOC_Os08g27780	GO:0004674	GO:0006468	GO:0005524					C	cell	9	5945	0.43	0.93
LOC_Os08g25260	transposon protein, putative, unclassified, expressed								LOC_Os08g28880	GO:0006629							C	intracellular	6	4116	0.51	0.93
LOC_Os08g25270	expressed protein								LOC_Os08g25990	GO:0016614							C	cell part	9	5945	0.43	0.93
LOC_Os08g25280	pentatricopeptide, putative, expressed								LOC_Os08g28670	GO:0006952	GO:0009607
LOC_Os08g25290	expressed protein								LOC_Os08g29560	GO:0015074	GO:0008270	GO:0003677
LOC_Os08g25300	expressed protein								LOC_Os08g25640	GO:0003964	GO:0015074	GO:0006278	GO:0003723	GO:0003677
LOC_Os08g25310	phosphatidylinositol transfer, putative, expressed								LOC_Os08g25240	GO:0005515
LOC_Os08g25330	retrotransposon protein, putative, Ty3-gypsy subclass								LOC_Os08g26750	GO:0003676
LOC_Os08g25340	hypothetical protein								LOC_Os08g28800	GO:0006511	GO:0005515
LOC_Os08g25350	transposon protein, putative, unclassified, expressed								LOC_Os08g28100	GO:0003964	GO:0015074	GO:0006278	GO:0003723	GO:0003677
LOC_Os08g25360	hypothetical protein								LOC_Os08g27630	GO:0051536	GO:0016226	GO:0004523	GO:0003676	GO:0005198
LOC_Os08g25370	retrotransposon protein, putative, Ty3-gypsy subclass, expressed								LOC_Os08g27900	GO:0003964	GO:0006278	GO:0003723	GO:0008270
LOC_Os08g25380	serine/threonine-protein kinase BRI1-like 1 precursor, putative, expressed								LOC_Os08g27650	GO:0000166
LOC_Os08g25390	bifunctional aspartokinase/homoserine dehydrogenase, chloroplast precursor, putative, expressed								LOC_Os08g24970	GO:0008270	GO:0003676
LOC_Os08g25410	conserved hypothetical protein								LOC_Os08g27410	GO:0008270	GO:0003676
LOC_Os08g25420	expressed protein								LOC_Os08g28080	GO:0030131	GO:0006886	GO:0016192	GO:0005515
LOC_Os08g25430	cysteine-rich receptor-like protein kinase 35 precursor, putative, expressed								LOC_Os08g25960	GO:0008270
LOC_Os08g25440	expressed protein								LOC_Os08g25734	GO:0005978	GO:0008878
LOC_Os08g25450	expressed protein								LOC_Os08g28640	GO:0003824
LOC_Os08g25460	transcription initiation factor, putative, expressed								LOC_Os08g28890	GO:0004674	GO:0006468	GO:0005524
LOC_Os08g25470	expressed protein								LOC_Os08g27380	GO:0008270	GO:0003676
LOC_Os08g25480	hypothetical protein								LOC_Os08g29570	GO:0016020	GO:0005524	GO:0016887
LOC_Os08g25490	berberine and berberine like domain containing protein, expressed								LOC_Os08g25560	GO:0015074	GO:0003677
LOC_Os08g25500	transposon protein, putative, CACTA, En/Spm sub-class								LOC_Os08g26500	GO:0003964	GO:0015074	GO:0006278	GO:0003723	GO:0003677
LOC_Os08g25510	retrotransposon protein, putative, unclassified, expressed								LOC_Os08g27850	GO:0043565
LOC_Os08g25530	retrotransposon protein, putative, unclassified, expressed								LOC_Os08g26920	GO:0006278	GO:0005634	GO:0006333	GO:0015074	GO:0000785	GO:0008270	GO:0003677	GO:0003964	GO:0003682	GO:0003723
LOC_Os08g25540	retrotransposon protein, putative, unclassified, expressed								LOC_Os08g25330	GO:0006278	GO:0005634	GO:0006333	GO:0015074	GO:0000785	GO:0008270	GO:0003677	GO:0003964	GO:0003682	GO:0003723
LOC_Os08g25550	retrotransposon protein, putative, unclassified, expressed								LOC_Os08g28950	GO:0000160	GO:0000156	GO:0006355
LOC_Os08g25560	retrotransposon protein, putative, unclassified, expressed								LOC_Os08g27910	GO:0008270	GO:0003676
LOC_Os08g25570	histone deacetylase, putative, expressed								LOC_Os08g26970	GO:0015074	GO:0008270	GO:0003677
LOC_Os08g25580	transposon protein, putative, unclassified, expressed								LOC_Os08g27310	GO:0003676	GO:0004523
LOC_Os08g25590	UPF0041 domain containing protein, putative, expressed								LOC_Os08g29260	GO:0015074	GO:0003677
LOC_Os08g25600	hypothetical protein								LOC_Os08g28710	GO:0004674	GO:0006468	GO:0005524
LOC_Os08g25624	phosphate/phosphate translocator, putative, expressed								LOC_Os08g27150	GO:0003723
LOC_Os08g25640	retrotransposon protein, putative, unclassified, expressed								LOC_Os08g28550	GO:0003676
LOC_Os08g25650	expressed protein								LOC_Os08g29660	GO:0003700	GO:0043565	GO:0045449
LOC_Os08g25660	transposon protein, putative, unclassified, expressed								LOC_Os08g25970	GO:0006278	GO:0004523	GO:0015074	GO:0003723	GO:0003677	GO:0003964
LOC_Os08g25670	expressed protein								LOC_Os08g29540	GO:0006278	GO:0004523	GO:0015074	GO:0003723	GO:0003677	GO:0003964
LOC_Os08g25680	hypothetical protein								LOC_Os08g26330	GO:0003964	GO:0006278	GO:0003723
LOC_Os08g25690	expressed protein								LOC_Os08g25624	GO:0005215	GO:0016021	GO:0006810
LOC_Os08g25700	expressed protein								LOC_Os08g25570	GO:0016575	GO:0004407
LOC_Os08g25710	CSLD3 - cellulose synthase-like family D, expressed								LOC_Os08g27090	GO:0003735	GO:0005840	GO:0006412
LOC_Os08g25720	pyrophosphate--fructose 6-phosphate 1-phosphotransferase subunit alpha, putative, expressed								LOC_Os08g28390	GO:0003964	GO:0006278	GO:0003723
LOC_Os08g25734	glucose-1-phosphate adenylyltransferase large subunit, chloroplast precursor, putative, expressed								LOC_Os08g27840	GO:0006099	GO:0008964
LOC_Os08g25750	retrotransposon protein, putative, unclassified, expressed								LOC_Os08g28820	GO:0006511	GO:0005515
LOC_Os08g25760	retrotransposon protein, putative, unclassified, expressed								LOC_Os08g26430	GO:0008270	GO:0003676
LOC_Os08g25770	expressed protein								LOC_Os08g27490	GO:0003849	GO:0009073
LOC_Os08g25780	expressed protein								LOC_Os08g27920	GO:0005634	GO:0006333	GO:0015074	GO:0000785	GO:0003677	GO:0003682
LOC_Os08g25799	Myb transcription factor, putative, expressed								LOC_Os08g25220	GO:0015074	GO:0003677
LOC_Os08g25820	myb-like DNA-binding domain containing protein, expressed								LOC_Os08g29370	GO:0006457	GO:0003755
LOC_Os08g25830	expressed protein								LOC_Os08g29250	GO:0000785	GO:0006278	GO:0005634	GO:0006333	GO:0015074	GO:0004190	GO:0008270	GO:0003677	GO:0003964	GO:0006508	GO:0003682	GO:0003723
LOC_Os08g25839	expressed protein								LOC_Os08g29000	GO:0015074	GO:0003677
LOC_Os08g25850	expressed protein								LOC_Os08g28700	GO:0031072	GO:0006457	GO:0051082
LOC_Os08g25860	expressed protein								LOC_Os08g27678	GO:0006869
LOC_Os08g25864	expressed protein								LOC_Os08g29124	GO:0006396	GO:0005622
LOC_Os08g25870	retrotransposon protein, putative, unclassified, expressed								LOC_Os08g28540	GO:0006952	GO:0006915	GO:0005524
LOC_Os08g25880	retrotransposon protein, putative, unclassified, expressed								LOC_Os08g29650	GO:0003676	GO:0000166
LOC_Os08g25890	tetratricopeptide repeat, putative, expressed								LOC_Os08g28230	GO:0051536	GO:0005198	GO:0016226
LOC_Os08g25900	PsbP, putative, expressed								LOC_Os08g25940	GO:0006278	GO:0004523	GO:0015074	GO:0003723	GO:0003677	GO:0003964
LOC_Os08g25940	transposon protein, putative, unclassified, expressed								LOC_Os08g29669	GO:0020037
LOC_Os08g25950	transposon protein, putative, unclassified, expressed								LOC_Os08g25190	GO:0006278	GO:0003700	GO:0004523	GO:0045449	GO:0003723	GO:0003964
LOC_Os08g25960	transposon protein, putative, unclassified, expressed								LOC_Os08g27570	GO:0003964	GO:0006278	GO:0003723
LOC_Os08g25970	retrotransposon protein, putative, unclassified, expressed								LOC_Os08g28780	GO:0006511	GO:0005515
LOC_Os08g25980	retrotransposon protein, putative, unclassified, expressed								LOC_Os08g29490	GO:0006278	GO:0004523	GO:0015074	GO:0003723	GO:0003677	GO:0003964
LOC_Os08g25990	alcohol oxidase-related, putative, expressed								LOC_Os08g25290	GO:0003746	GO:0006414	GO:0005622
LOC_Os08g26010	transposon protein, putative, CACTA, En/Spm sub-class, expressed								LOC_Os08g26070	GO:0006508	GO:0008234
LOC_Os08g26020	transposon protein, putative, CACTA, En/Spm sub-class, expressed								LOC_Os08g25750	GO:0015074	GO:0003677
LOC_Os08g26030	expressed protein								LOC_Os08g25460	GO:0003702	GO:0006367
LOC_Os08g26040	expressed protein								LOC_Os08g25110	GO:0006278	GO:0004523	GO:0015074	GO:0003723	GO:0003677	GO:0003964
LOC_Os08g26050	hypothetical protein								LOC_Os08g26400	GO:0008270	GO:0003676
LOC_Os08g26060	expressed protein								LOC_Os08g29300	GO:0005634	GO:0003682	GO:0000785	GO:0006333
LOC_Os08g26070	transposon protein, putative, CACTA, En/Spm sub-class, expressed								LOC_Os08g29150	GO:0004012	GO:0016021	GO:0000287	GO:0015662	GO:0006754	GO:0015914	GO:0005524
LOC_Os08g26080	latency associated nuclear antigen, putative, expressed								LOC_Os08g28730	GO:0050662	GO:0003978	GO:0006012
LOC_Os08g26090	transposon protein, putative, CACTA, En/Spm sub-class, expressed								LOC_Os08g24946	GO:0008270	GO:0005515
LOC_Os08g26100	hypothetical protein								LOC_Os08g25490	GO:0050660	GO:0016491
LOC_Os08g26110	dirigent, putative, expressed								LOC_Os08g28630	GO:0006278	GO:0004523	GO:0015074	GO:0003723	GO:0003677	GO:0003964
LOC_Os08g26120	expressed protein								LOC_Os08g29520	GO:0016021
LOC_Os08g26140	retrotransposon, putative, centromere-specific, expressed								LOC_Os08g27220	GO:0003700	GO:0006355
LOC_Os08g26150	expressed protein								LOC_Os08g28530	GO:0015074	GO:0008270	GO:0003677
LOC_Os08g26160	retrotransposon, putative, centromere-specific, expressed								LOC_Os08g25410	GO:0003824	GO:0005992
LOC_Os08g26170	retrotransposon protein, putative, unclassified								LOC_Os08g26650	GO:0003964	GO:0006278	GO:0003723
LOC_Os08g26180	dirigent, putative, expressed								LOC_Os08g25200	GO:0006355	GO:0005634
LOC_Os08g26190	retrotransposon protein, putative, Ty1-copia subclass, expressed								LOC_Os08g27824	GO:0008168	GO:0003723
LOC_Os08g26200	expressed protein								LOC_Os08g29500	GO:0043565	GO:0005622
LOC_Os08g26210	expressed protein								LOC_Os08g28840	GO:0016787
LOC_Os08g26220	expressed protein								LOC_Os08g28040	GO:0006508	GO:0015074	GO:0004190	GO:0003677
LOC_Os08g26230	expressed protein								LOC_Os08g28600	GO:0006952	GO:0006915	GO:0005524
LOC_Os08g26240	hypothetical protein								LOC_Os08g29530	GO:0003725	GO:0005622
LOC_Os08g26250	retrotransposon protein, putative, unclassified								LOC_Os08g25070	GO:0004857	GO:0030599
LOC_Os08g26260	retrotransposon protein, putative, Ty3-gypsy subclass, expressed								LOC_Os08g28520	GO:0015074	GO:0003677
LOC_Os08g26270	expressed protein								LOC_Os08g26780	GO:0015074	GO:0003677
LOC_Os08g26280	transposon protein, putative, CACTA, En/Spm sub-class, expressed								LOC_Os08g26660	GO:0015074	GO:0003677
LOC_Os08g26290	transposon protein, putative, CACTA, En/Spm sub-class, expressed								LOC_Os08g29590	GO:0008270
LOC_Os08g26300	retrotransposon protein, putative, unclassified, expressed								LOC_Os08g27740	GO:0008270
LOC_Os08g26310	expressed protein								LOC_Os08g26910	GO:0006278	GO:0015074	GO:0008270	GO:0003677	GO:0003964	GO:0003723
LOC_Os08g26320	hypothetical protein								LOC_Os08g27050	GO:0004252	GO:0006508
LOC_Os08g26330	retrotransposon protein, putative, unclassified, expressed								LOC_Os08g27280	GO:0006278	GO:0004523	GO:0015074	GO:0003723	GO:0003677	GO:0003964
LOC_Os08g26340	hypothetical protein								LOC_Os08g29110	GO:0045454
LOC_Os08g26350	expressed protein								LOC_Os08g28190	GO:0005515
LOC_Os08g26360	expressed protein								LOC_Os08g27350	GO:0006278	GO:0004523	GO:0015074	GO:0003723	GO:0003677	GO:0003964
LOC_Os08g26370	hypothetical protein								LOC_Os08g28450	GO:0015074	GO:0003677
LOC_Os08g26380	expressed protein								LOC_Os08g28980	GO:0004527	GO:0003676	GO:0005622
LOC_Os08g26390	retrotransposon protein, putative, unclassified, expressed								LOC_Os08g27110	GO:0006278	GO:0005634	GO:0006333	GO:0015074	GO:0000785	GO:0008270	GO:0003677	GO:0003964	GO:0003682	GO:0003723
LOC_Os08g26400	retrotransposon, putative, centromere-specific, expressed								LOC_Os08g25820	GO:0045449	GO:0003677
LOC_Os08g26409	hypothetical protein								LOC_Os08g28510	GO:0003676
LOC_Os08g26420	expressed protein								LOC_Os08g25430	GO:0004674	GO:0006468	GO:0005524
LOC_Os08g26430	transposon protein, putative, unclassified, expressed								LOC_Os08g25660	GO:0046983	GO:0003677
LOC_Os08g26440	transposon protein, putative, unclassified, expressed								LOC_Os08g25380	GO:0004674	GO:0006468	GO:0005515	GO:0005524
LOC_Os08g26450	retrotransposon protein, putative, unclassified, expressed								LOC_Os08g28900	GO:0000160	GO:0000156	GO:0006355
LOC_Os08g26460	expressed protein								LOC_Os08g25530	GO:0008270	GO:0003676
LOC_Os08g26470	expressed protein								LOC_Os08g26020	GO:0006508	GO:0008234
LOC_Os08g26480	transposon protein, putative, unclassified, expressed								LOC_Os08g29180	GO:0006508	GO:0008234
LOC_Os08g26490	expressed protein								LOC_Os08g25260	GO:0008270
LOC_Os08g26500	retrotransposon protein, putative, unclassified, expressed								LOC_Os08g28680	GO:0019787	GO:0043687	GO:0051246	GO:0005524
LOC_Os08g26510	retrotransposon protein, putative, unclassified, expressed								LOC_Os08g27800	GO:0003964	GO:0015074	GO:0006278	GO:0003723	GO:0003677
LOC_Os08g26520	expressed protein								LOC_Os08g28860	GO:0016787
LOC_Os08g26530	expressed protein								LOC_Os08g27610	GO:0015074	GO:0003677
LOC_Os08g26544	expressed protein								LOC_Os08g26990	GO:0000160	GO:0000156	GO:0006355
LOC_Os08g26560	dirigent, putative
LOC_Os08g26580	hypothetical protein
LOC_Os08g26590	hypothetical protein
LOC_Os08g26610	retrotransposon protein, putative, unclassified, expressed
LOC_Os08g26620	hypothetical protein
LOC_Os08g26630	hypothetical protein
LOC_Os08g26650	retrotransposon, putative, centromere-specific, expressed
LOC_Os08g26660	retrotransposon, putative, centromere-specific, expressed
LOC_Os08g26670	expressed protein
LOC_Os08g26680	expressed protein
LOC_Os08g26685	glycerol 3-phosphate permease, putative
LOC_Os08g26690	retrotransposon protein, putative, Ty1-copia subclass
LOC_Os08g26700	expressed protein
LOC_Os08g26710	plant protein of unknown function domain containing protein, expressed
LOC_Os08g26720	expressed protein
LOC_Os08g26730	retrotransposon protein, putative, unclassified, expressed
LOC_Os08g26740	retrotransposon protein, putative, Ty3-gypsy subclass, expressed
LOC_Os08g26750	retrotransposon protein, putative, Ty3-gypsy subclass
LOC_Os08g26760	retrotransposon protein, putative, unclassified, expressed
LOC_Os08g26770	retrotransposon protein, putative, unclassified
LOC_Os08g26780	retrotransposon protein, putative, unclassified, expressed
LOC_Os08g26790	retrotransposon protein, putative, unclassified, expressed
LOC_Os08g26800	retrotransposon protein, putative, Ty3-gypsy subclass
LOC_Os08g26810	expressed protein
LOC_Os08g26820	plant protein of unknown function domain containing protein, expressed
LOC_Os08g26830	expressed protein
LOC_Os08g26840	plant protein of unknown function domain containing protein, expressed
LOC_Os08g26850	plant protein of unknown function domain containing protein, expressed
LOC_Os08g26860	expressed protein
LOC_Os08g26870	wound responsive protein, putative, expressed
LOC_Os08g26875	expressed protein
LOC_Os08g26880	bZIP transcription factor domain containing protein, expressed
LOC_Os08g26890	expressed protein
LOC_Os08g26900	retrotransposon protein, putative, Ty3-gypsy subclass
LOC_Os08g26910	retrotransposon protein, putative, Ty3-gypsy subclass, expressed
LOC_Os08g26920	retrotransposon protein, putative, Ty3-gypsy subclass, expressed
LOC_Os08g26930	transposon protein, putative, CACTA, En/Spm sub-class
LOC_Os08g26940	expressed protein
LOC_Os08g26950	expressed protein
LOC_Os08g26960	retrotransposon protein, putative, Ty3-gypsy subclass, expressed
LOC_Os08g26970	retrotransposon protein, putative, unclassified, expressed
LOC_Os08g26980	expressed protein
LOC_Os08g26990	response regulator receiver domain containing protein, expressed
LOC_Os08g27000	transposon protein, putative, unclassified, expressed
LOC_Os08g27010	APE1, putative, expressed
LOC_Os08g27020	expressed protein
LOC_Os08g27030	lipid phosphatase protein, putative, expressed
LOC_Os08g27040	lipid phosphatase protein, putative, expressed
LOC_Os08g27050	expressed protein
LOC_Os08g27060	expressed protein
LOC_Os08g27070	co-chaperone protein SBA1, putative, expressed
LOC_Os08g27080	expressed protein
LOC_Os08g27090	ribosomal protein S17, putative, expressed
LOC_Os08g27100	expressed protein
LOC_Os08g27110	retrotransposon protein, putative, Ty3-gypsy subclass, expressed
LOC_Os08g27120	retrotransposon protein, putative, Ty3-gypsy subclass, expressed
LOC_Os08g27130	retrotransposon protein, putative, Ty3-gypsy subclass
LOC_Os08g27140	expressed protein
LOC_Os08g27150	chloroplastic group IIA intron splicing facilitator CRS1, chloroplast precursor, putative, expressed
LOC_Os08g27160	expressed protein
LOC_Os08g27170	calmodulin binding protein, putative, expressed
LOC_Os08g27180	transposon protein, putative, CACTA, En/Spm sub-class, expressed
LOC_Os08g27190	OsFBX288 - F-box domain containing protein, expressed
LOC_Os08g27200	expressed protein
LOC_Os08g27210	LTPL3 - Protease inhibitor/seed storage/LTP family protein precursor, putative, expressed
LOC_Os08g27220	AP2 domain containing protein, expressed
LOC_Os08g27230	expressed protein
LOC_Os08g27240	ARID/BRIGHT DNA-binding domain containing protein, expressed
LOC_Os08g27250	expressed protein
LOC_Os08g27260	hypothetical protein
LOC_Os08g27270	retrotransposon protein, putative, Ty3-gypsy subclass, expressed
LOC_Os08g27280	retrotransposon protein, putative, Ty3-gypsy subclass, expressed
LOC_Os08g27290	hAT dimerisation domain-containing protein, putative, expressed
LOC_Os08g27300	retrotransposon protein, putative, Ty3-gypsy subclass, expressed
LOC_Os08g27310	retrotransposon protein, putative, Ty3-gypsy subclass
LOC_Os08g27320	retrotransposon protein, putative, Ty3-gypsy subclass, expressed
LOC_Os08g27330	expressed protein
LOC_Os08g27340	retrotransposon protein, putative, unclassified, expressed
LOC_Os08g27350	transposon protein, putative, unclassified, expressed
LOC_Os08g27360	transposon protein, putative, CACTA, En/Spm sub-class, expressed
LOC_Os08g27370	expressed protein
LOC_Os08g27380	retrotransposon protein, putative, unclassified, expressed
LOC_Os08g27390	retrotransposon protein, putative, unclassified, expressed
LOC_Os08g27400	transposon protein, putative, CACTA, En/Spm sub-class
LOC_Os08g27410	retrotransposon protein, putative, unclassified, expressed
LOC_Os08g27420	transposon protein, putative, CACTA, En/Spm sub-class
LOC_Os08g27430	hypothetical protein
LOC_Os08g27440	expressed protein
LOC_Os08g27450	transposon protein, putative, CACTA, En/Spm sub-class, expressed
LOC_Os08g27460	transposon protein, putative, CACTA, En/Spm sub-class, expressed
LOC_Os08g27470	hypothetical protein
LOC_Os08g27490	expressed protein
LOC_Os08g27500	retrotransposon protein, putative, Ty1-copia subclass, expressed
LOC_Os08g27520	retrotransposon protein, putative, unclassified, expressed
LOC_Os08g27530	retrotransposon protein, putative, unclassified, expressed
LOC_Os08g27540	expressed protein
LOC_Os08g27550	hypothetical protein
LOC_Os08g27560	retrotransposon protein, putative, unclassified, expressed
LOC_Os08g27570	retrotransposon protein, putative, unclassified, expressed
LOC_Os08g27580	expressed protein
LOC_Os08g27590	retrotransposon protein, putative, unclassified, expressed
LOC_Os08g27600	expressed protein
LOC_Os08g27610	retrotransposon protein, putative, unclassified, expressed
LOC_Os08g27620	retrotransposon protein, putative, unclassified, expressed
LOC_Os08g27630	retrotransposon protein, putative, unclassified, expressed
LOC_Os08g27640	expressed protein
LOC_Os08g27650	retrotransposon protein, putative, unclassified, expressed
LOC_Os08g27660	expressed protein
LOC_Os08g27674	LTPL130 - Protease inhibitor/seed storage/LTP family protein precursor, putative, expressed
LOC_Os08g27672	transposon protein, putative, CACTA, En/Spm sub-class
LOC_Os08g27676	expressed protein
LOC_Os08g27678	protease inhibitor/seed storage/LTP family, putative, expressed
LOC_Os08g27690	expressed protein
LOC_Os08g27700	expressed protein
LOC_Os08g27710	expressed protein
LOC_Os08g27720	pirin, putative, expressed
LOC_Os08g27740	transposon protein, putative, unclassified, expressed
LOC_Os08g27759	expressed protein
LOC_Os08g27780	OsWAK77 - OsWAK receptor-like cytoplasmic kinase OsWAK-RLCK, expressed
LOC_Os08g27790	retrotransposon protein, putative, unclassified, expressed
LOC_Os08g27800	retrotransposon protein, putative, unclassified, expressed
LOC_Os08g27810	OsWAK115 - OsWAK receptor-like protein OsWAK-RLP, expressed
LOC_Os08g27824	NOL1/NOP2/sun family protein, putative, expressed
LOC_Os08g27840	phosphoenolpyruvate carboxylase, putative, expressed
LOC_Os08g27850	endothelial differentiation-related factor 1, putative, expressed
LOC_Os08g27860	EARLY flowering protein, putative, expressed
LOC_Os08g27870	EARLY flowering protein, putative, expressed
LOC_Os08g27880	expressed protein
LOC_Os08g27890	retrotransposon protein, putative, Ty3-gypsy subclass
LOC_Os08g27900	retrotransposon protein, putative, Ty3-gypsy subclass, expressed
LOC_Os08g27910	retrotransposon protein, putative, unclassified, expressed
LOC_Os08g27920	retrotransposon protein, putative, Ty3-gypsy subclass, expressed
LOC_Os08g27930	retrotransposon protein, putative, Ty3-gypsy subclass
LOC_Os08g27940	retrotransposon protein, putative, unclassified, expressed
LOC_Os08g27950	expressed protein
LOC_Os08g27960	hypothetical protein
LOC_Os08g27970	expressed protein
LOC_Os08g27980	transposon protein, putative, CACTA, En/Spm sub-class, expressed
LOC_Os08g27990	transposon protein, putative, CACTA, En/Spm sub-class, expressed
LOC_Os08g28000	expressed protein
LOC_Os08g28010	expressed protein
LOC_Os08g28020	retrotransposon protein, putative, Ty1-copia subclass
LOC_Os08g28030	retrotransposon protein, putative, Ty1-copia subclass, expressed
LOC_Os08g28040	retrotransposon protein, putative, Ty1-copia subclass, expressed
LOC_Os08g28050	retrotransposon protein, putative, Ty1-copia subclass, expressed
LOC_Os08g28060	retrotransposon protein, putative, unclassified, expressed
LOC_Os08g28070	retrotransposon protein, putative, unclassified, expressed
LOC_Os08g28080	coatomer subunit delta, putative, expressed
LOC_Os08g28090	hypothetical protein
LOC_Os08g28100	retrotransposon protein, putative, unclassified, expressed
LOC_Os08g28110	hypothetical protein
LOC_Os08g28120	expressed protein
LOC_Os08g28130	retrotransposon protein, putative, unclassified
LOC_Os08g28140	retrotransposon protein, putative, unclassified
LOC_Os08g28150	hypothetical protein
LOC_Os08g28160	hypothetical protein
LOC_Os08g28170	nucleobase-ascorbate transporter, putative, expressed
LOC_Os08g28180	PPR repeat domain containing protein, putative, expressed
LOC_Os08g28190	actin, putative, expressed
LOC_Os08g28200	expressed protein
LOC_Os08g28214	tesmin/TSO1-like CXC domain containing protein, expressed
LOC_Os08g28230	IscA-like iron-sulfur assembly protein, mitochondrial precursor, putative, expressed
LOC_Os08g28240	carotenoid cleavage dioxygenase, putative, expressed
LOC_Os08g28250	expressed protein
LOC_Os08g28260	retrotransposon, putative, centromere-specific, expressed
LOC_Os08g28270	hypothetical protein
LOC_Os08g28280	retrotransposon protein, putative, unclassified
LOC_Os08g28290	retrotransposon protein, putative, unclassified, expressed
LOC_Os08g28300	expressed protein
LOC_Os08g28310	transposon protein, putative, CACTA, En/Spm sub-class
LOC_Os08g28319	retrotransposon protein, putative, unclassified
LOC_Os08g28340	transposon protein, putative, CACTA, En/Spm sub-class
LOC_Os08g28350	transposon protein, putative, CACTA, En/Spm sub-class, expressed
LOC_Os08g28360	retrotransposon protein, putative, unclassified, expressed
LOC_Os08g28370	expressed protein
LOC_Os08g28380	hypothetical protein
LOC_Os08g28390	retrotransposon protein, putative, unclassified, expressed
LOC_Os08g28400	expressed protein
LOC_Os08g28410	retinal pigment epithelial membrane protein, expressed
LOC_Os08g28420	hypothetical protein
LOC_Os08g28430	hypothetical protein
LOC_Os08g28450	retrotransposon protein, putative, unclassified, expressed
LOC_Os08g28460	NBS-LRR disease resistance protein, putative, expressed
LOC_Os08g28470	disease resistance protein RPM1, putative, expressed
LOC_Os08g28480	expressed protein
LOC_Os08g28490	retrotransposon protein, putative, unclassified
LOC_Os08g28500	retrotransposon protein, putative, unclassified, expressed
LOC_Os08g28510	expressed protein
LOC_Os08g28520	retrotransposon protein, putative, unclassified
LOC_Os08g28530	retrotransposon protein, putative, unclassified, expressed
LOC_Os08g28540	resistance protein LR10, putative, expressed
LOC_Os08g28550	expressed protein
LOC_Os08g28560	expressed protein
LOC_Os08g28570	resistance protein, putative, expressed
LOC_Os08g28580	hypothetical protein
LOC_Os08g28590	transposon protein, putative, CACTA, En/Spm sub-class
LOC_Os08g28600	resistance protein, putative, expressed
LOC_Os08g28620	retrotransposon protein, putative, unclassified, expressed
LOC_Os08g28630	retrotransposon protein, putative, Ty3-gypsy subclass, expressed
LOC_Os08g28640	retrotransposon protein, putative, Ty3-gypsy subclass, expressed
LOC_Os08g28650	retrotransposon protein, putative, Ty3-gypsy subclass, expressed
LOC_Os08g28660	expressed protein
LOC_Os08g28670	pathogenesis-related Bet v I family protein, putative, expressed
LOC_Os08g28680	ubiquitin-conjugating enzyme, putative, expressed
LOC_Os08g28690	expressed protein
LOC_Os08g28700	dnaJ domain containing protein, expressed
LOC_Os08g28710	receptor protein kinase CRINKLY4 precursor, putative, expressed
LOC_Os08g28720	retrotransposon protein, putative, unclassified
LOC_Os08g28730	NAD dependent epimerase/dehydratase family protein, putative, expressed
LOC_Os08g28740	expressed protein
LOC_Os08g28750	transposon protein, putative, CACTA, En/Spm sub-class, expressed
LOC_Os08g28760	transposon protein, putative, CACTA, En/Spm sub-class, expressed
LOC_Os08g28770	retrotransposon protein, putative, Ty3-gypsy subclass, expressed
LOC_Os08g28780	SKP1, putative, expressed
LOC_Os08g28784	expressed protein
LOC_Os08g28790	dirigent, putative, expressed
LOC_Os08g28800	Skp1 family, dimerisation domain containing protein, expressed
LOC_Os08g28810	expressed protein
LOC_Os08g28820	Skp1 family, dimerisation domain containing protein, expressed
LOC_Os08g28830	pentatricopeptide, putative, expressed
LOC_Os08g28840	hydrolase, NUDIX family, domain containing protein, expressed
LOC_Os08g28850	expressed protein
LOC_Os08g28860	hydrolase, NUDIX family, domain containing protein, expressed
LOC_Os08g28870	receptor-like protein kinase 5 precursor, putative, expressed
LOC_Os08g28880	patatin, putative, expressed
LOC_Os08g28890	protein kinase family protein, putative, expressed
LOC_Os08g28900	OsRR8 type-A response regulator, expressed
LOC_Os08g28920	hypothetical protein
LOC_Os08g28930	retrotransposon protein, putative, unclassified, expressed
LOC_Os08g28940	OsFBX289 - F-box domain containing protein, expressed
LOC_Os08g28950	response regulator receiver domain containing protein, expressed
LOC_Os08g28960	expressed protein
LOC_Os08g28980	exonuclease, putative, expressed
LOC_Os08g28970	expressed protein
LOC_Os08g28990	transposon protein, putative, unclassified, expressed
LOC_Os08g29000	retrotransposon protein, putative, Ty1-copia subclass, expressed
LOC_Os08g29020	wall-associated kinase-like 2, putative, expressed
LOC_Os08g29030	expressed protein
LOC_Os08g29040	protein kinase domain containing protein, expressed
LOC_Os08g29050	retrotransposon protein, putative, unclassified
LOC_Os08g29060	retrotransposon protein, putative, unclassified
LOC_Os08g29070	retrotransposon protein, putative, unclassified
LOC_Os08g29080	retrotransposon protein, putative, unclassified, expressed
LOC_Os08g29090	hypothetical protein
LOC_Os08g29100	SAM domain family protein, expressed
LOC_Os08g29110	thioredoxin, putative, expressed
LOC_Os08g29124	expressed protein
LOC_Os08g29140	hypothetical protein
LOC_Os08g29150	phospholipid-transporting ATPase, putative, expressed
LOC_Os08g29160	5-AMP-activated protein kinase beta-1 subunit-related, putative, expressed
LOC_Os08g29170	dehydrogenase, putative, expressed
LOC_Os08g29180	transposon protein, putative, CACTA, En/Spm sub-class, expressed
LOC_Os08g29190	expressed protein
LOC_Os08g29200	BURP domain containing protein, expressed
LOC_Os08g29210	hypothetical protein
LOC_Os08g29220	expressed protein
LOC_Os08g29230	retrotransposon protein, putative, unclassified
LOC_Os08g29240	retrotransposon protein, putative, Ty3-gypsy subclass, expressed
LOC_Os08g29250	retrotransposon protein, putative, Ty3-gypsy subclass, expressed
LOC_Os08g29260	retrotransposon protein, putative, Ty3-gypsy subclass, expressed
LOC_Os08g29270	retrotransposon protein, putative, Ty3-gypsy subclass
LOC_Os08g29280	transposon protein, putative, CACTA, En/Spm sub-class
LOC_Os08g29290	transposon protein, putative, CACTA, En/Spm sub-class, expressed
LOC_Os08g29300	retrotransposon protein, putative, Ty3-gypsy subclass, expressed
LOC_Os08g29310	expressed protein
LOC_Os08g29320	expressed protein
LOC_Os08g29330	hypothetical protein
LOC_Os08g29340	ligA, putative, expressed
LOC_Os08g29350	hypothetical protein
LOC_Os08g29360	retrotransposon protein, putative, unclassified, expressed
LOC_Os08g29370	peptidyl-prolyl cis-trans isomerase, chloroplast precursor, putative, expressed
LOC_Os08g29380	retrotransposon protein, putative, unclassified, expressed
LOC_Os08g29390	expressed protein
LOC_Os08g29400	OsFBX290 - F-box domain containing protein, expressed
LOC_Os08g29420	retrotransposon protein, putative, Ty3-gypsy subclass, expressed
LOC_Os08g29430	retrotransposon protein, putative, Ty3-gypsy subclass, expressed
LOC_Os08g29440	retrotransposon, putative, centromere-specific, expressed
LOC_Os08g29450	expressed protein
LOC_Os08g29460	retrotransposon protein, putative, unclassified, expressed
LOC_Os08g29470	retrotransposon protein, putative, unclassified
LOC_Os08g29480	retrotransposon protein, putative, unclassified, expressed
LOC_Os08g29490	retrotransposon protein, putative, unclassified, expressed
LOC_Os08g29500	histone-like transcription factor and archaeal histone, putative, expressed
LOC_Os08g29510	expressed protein
LOC_Os08g29520	cytochrome b561, putative, expressed
LOC_Os08g29530	double-stranded RNA binding motif containing protein, expressed
LOC_Os08g29540	retrotransposon protein, putative, unclassified, expressed
LOC_Os08g29550	retrotransposon protein, putative, unclassified
LOC_Os08g29560	retrotransposon protein, putative, unclassified, expressed
LOC_Os08g29570	pleiotropic drug resistance protein 3, putative, expressed
LOC_Os08g29580	expressed protein
LOC_Os08g29590	zinc finger, C3HC4 type family protein, expressed
LOC_Os08g29600	seed maturation protein PM41, putative, expressed
LOC_Os08g29610	expressed protein
LOC_Os08g29615	expressed protein
LOC_Os08g29630	hypothetical protein
LOC_Os08g29640	expressed protein
LOC_Os08g29650	RNA recognition motif containing protein, expressed
LOC_Os08g29660	WRKY69, expressed
LOC_Os08g29669	cytochrome b5-like Heme/Steroid binding domain containing protein, expressed
LOC_Os08g29680	expressed protein
LOC_Os08g29690	retrotransposon protein, putative, unclassified, expressed

## Sheet: Chr. 9
Genes within QTL on chromosome 9
Chromosome 9
Locus ID	annotation
LOC_Os09g34180	formin, putative, expressed
LOC_Os09g34190	acyl-coenzyme A thioesterase 10, mitochondrial precursor, putative, expressed										LOC_Os09g36500	GO:0008270	GO:0005515					Ontology	Description	Number in input list	Number in BG/Ref	p-value	FDR
LOC_Os09g34200	OsFBX338 - F-box domain containing protein, expressed										LOC_Os09g36670	GO:0006457	GO:0003755					P	transport	7	1638	0.006	0.12
LOC_Os09g34214	UDP-glucoronosyl and UDP-glucosyl transferase domain containing protein, expressed										LOC_Os09g34214	GO:0016758	GO:0008152					P	localization	7	1651	0.0063	0.12
LOC_Os09g34230	UDP-glucoronosyl/UDP-glucosyl transferase, putative, expressed										LOC_Os09g35000	GO:0004518	GO:0006281	GO:0003677				P	establishment of localization	7	1638	0.006	0.12
LOC_Os09g34240	expressed protein										LOC_Os09g34900	GO:0016020	GO:0008508	GO:0006814				P	biological regulation	6	2125	0.066	0.78
LOC_Os09g34250	UDP-glucoronosyl and UDP-glucosyl transferase domain containing protein, expressed										LOC_Os09g36300	GO:0004176	GO:0004252	GO:0005524	GO:0006508			P	regulation of biological process	6	2027	0.055	0.78
LOC_Os09g34260	expressed protein										LOC_Os09g36220	GO:0000160	GO:0000156	GO:0006355				P	macromolecule metabolic process	11	10433	0.91	1
LOC_Os09g34270	UDP-glucoronosyl and UDP-glucosyl transferase domain containing protein, expressed										LOC_Os09g34250	GO:0016758	GO:0008152					P	nucleobase, nucleoside, nucleotide and nucleic acid metabolic process	5	6695	0.97	1
LOC_Os09g34280	ankyrin repeat-containing protein, putative, expressed										LOC_Os09g35760	GO:0003700	GO:0043565	GO:0005634	GO:0006355			P	cellular process	17	12839	0.65	1
LOC_Os09g34290	transposon protein, putative, CACTA, En/Spm sub-class, expressed										LOC_Os09g35030	GO:0003700	GO:0006355					P	cellular macromolecule metabolic process	9	9350	0.94	1
LOC_Os09g34300	Inositol 1, 3, 4-trisphosphate 5/6-kinase, putative, expressed										LOC_Os09g35630	GO:0006915	GO:0005515					P	primary metabolic process	13	11969	0.91	1
LOC_Os09g34310	expressed protein										LOC_Os09g36410	GO:0003964	GO:0006278	GO:0003723				P	protein metabolic process	6	4333	0.56	1
LOC_Os09g34320	expressed protein										LOC_Os09g35870	GO:0005634	GO:0045449	GO:0046983				P	cellular metabolic process	11	10696	0.93	1
LOC_Os09g34330	helix-loop-helix DNA-binding domain containing protein, expressed										LOC_Os09g34270	GO:0016758	GO:0008152					P	regulation of cellular process	5	1955	0.13	1
LOC_Os09g34340	expressed protein										LOC_Os09g36730	GO:0045449	GO:0003677					P	cellular biosynthetic process	6	5890	0.85	1
LOC_Os09g34847	expressed protein										LOC_Os09g35770	GO:0008270						P	biosynthetic process	7	6085	0.76	1
LOC_Os09g34850	POLD4A - Putative DNA polymerase delta complex subunit, expressed										LOC_Os09g36080	GO:0004497	GO:0055114	GO:0020037	GO:0009055			P	nitrogen compound metabolic process	7	7073	0.89	1
LOC_Os09g34860	hydrolase, alpha/beta fold family domain containing protein, expressed										LOC_Os09g35850	GO:0003676	GO:0000166					P	metabolic process	19	14398	0.67	1
LOC_Os09g34870	pentatricopeptide, putative, expressed										LOC_Os09g34300	GO:0047325	GO:0000287	GO:0005622	GO:0032957	GO:0035300	GO:0005524	F	binding	16	16823	1	1
LOC_Os09g34880	basic region leucine zipper domain containing protein, expressed										LOC_Os09g36240	GO:0003913	GO:0006281					F	nucleic acid binding	5	8251	1	1
LOC_Os09g34890	expressed protein										LOC_Os09g34980	GO:0008270	GO:0003676					F	DNA binding	5	5059	0.85	1
LOC_Os09g34900	bile acid sodium symporter family protein, putative, expressed										LOC_Os09g35830	GO:0003676	GO:0000166					F	ion binding	6	5700	0.83	1
LOC_Os09g34910	DEAD-box ATP-dependent RNA helicase 7, putative, expressed										LOC_Os09g34880	GO:0003700	GO:0043565	GO:0005634	GO:0046983	GO:0006355		F	nucleotide binding	6	3874	0.44	1
LOC_Os09g34920	glycosyl hydrolase family 29, putative, expressed										LOC_Os09g34230	GO:0016758	GO:0008152					F	purine nucleotide binding	6	3456	0.33	1
LOC_Os09g34930	3-ketoacyl-CoA synthase precursor, putative, expressed										LOC_Os09g35910	GO:0003700	GO:0043565	GO:0005634	GO:0006355			F	metal ion binding	6	5476	0.79	1
LOC_Os09g34940	expressed protein										LOC_Os09g34860	GO:0003824						F	hydrolase activity	8	4901	0.35	1
LOC_Os09g34950	TCP family transcription factor, putative, expressed										LOC_Os09g34970	GO:0006875	GO:0005524					F	cation binding	6	5696	0.83	1
LOC_Os09g34960	hydroxymethylglutaryl-CoA synthase, putative, expressed										LOC_Os09g36250	GO:0045449	GO:0003677					F	catalytic activity	18	12724	0.49	1
LOC_Os09g34970	arsenical pump-driving ATPase, putative, expressed										LOC_Os09g34960	GO:0004421	GO:0008299					F	purine ribonucleotide binding	6	3292	0.29	1
LOC_Os09g34980	zinc knuckle family protein, expressed										LOC_Os09g35010	GO:0003700	GO:0006355					F	ribonucleotide binding	6	3292	0.29	1
LOC_Os09g34985	expressed protein										LOC_Os09g36540	GO:0003964	GO:0006278	GO:0003723				C	cell	9	5945	0.43	0.93
LOC_Os09g34990	uncharacterized membrane protein, putative, expressed										LOC_Os09g35950	GO:0015074	GO:0003677					C	intracellular	6	4116	0.51	0.93
LOC_Os09g35000	flap endonuclease, putative, expressed										LOC_Os09g34330	GO:0005634	GO:0045449	GO:0030528				C	cell part	9	5945	0.43	0.93
LOC_Os09g35010	dehydration-responsive element-binding protein, putative, expressed										LOC_Os09g36290	GO:0016787
LOC_Os09g35020	AP2 domain containing protein, expressed										LOC_Os09g36110	GO:0004252	GO:0043086	GO:0042802	GO:0006508
LOC_Os09g35030	dehydration-responsive element-binding protein, putative, expressed										LOC_Os09g35970	GO:0017057	GO:0006098
LOC_Os09g35530	expressed protein										LOC_Os09g35890	GO:0007018	GO:0005524	GO:0003777
LOC_Os09g35540	expressed protein										LOC_Os09g36320	GO:0004674	GO:0006468	GO:0005524
LOC_Os09g35550	hypothetical protein										LOC_Os09g36280	GO:0043169	GO:0005975	GO:0004553
LOC_Os09g35560	expressed protein										LOC_Os09g35730	GO:0004252	GO:0016021
LOC_Os09g35570	expressed protein										LOC_Os09g36070	GO:0004497	GO:0055114	GO:0020037	GO:0009055
LOC_Os09g35580	expressed protein										LOC_Os09g36180	GO:0004674	GO:0006468	GO:0016757	GO:0005524
LOC_Os09g35590	expressed protein										LOC_Os09g36420	GO:0006950	GO:0006457	GO:0005524	GO:0051082
LOC_Os09g35600	MATE domain containing protein, expressed										LOC_Os09g35600	GO:0006855	GO:0016020	GO:0015297	GO:0015238
LOC_Os09g35620	expressed protein										LOC_Os09g36090	GO:0005515	GO:0005634	GO:0016570	GO:0006352	GO:0003677	GO:0008270
LOC_Os09g35630	BAG domain-containing protein, putative, expressed										LOC_Os09g35020	GO:0003700	GO:0006355
LOC_Os09g35640	expressed protein										LOC_Os09g36700	GO:0033897	GO:0003723
LOC_Os09g35650	retrotransposon protein, putative, unclassified										LOC_Os09g36440	GO:0006352	GO:0030528	GO:0006355	GO:0008270	GO:0005515	GO:0006413	GO:0003743
LOC_Os09g35660	retrotransposon protein, putative, unclassified, expressed										LOC_Os09g35940	GO:0004497	GO:0055114	GO:0020037	GO:0009055
LOC_Os09g35670	expressed protein										LOC_Os09g36550	GO:0005488
LOC_Os09g35680	OsFBX339 - F-box domain containing protein, expressed										LOC_Os09g35860	GO:0006886	GO:0003924	GO:0006913	GO:0005622	GO:0005515	GO:0007264	GO:0005525
LOC_Os09g35690	zinc RING finger protein, putative, expressed										LOC_Os09g36460	GO:0008270	GO:0005515
LOC_Os09g35700	LTPL45 - Protease inhibitor/seed storage/LTP family protein precursor, expressed										LOC_Os09g36270	GO:0004594	GO:0005524	GO:0015937
LOC_Os09g35710	UBX domain-containing protein, putative, expressed										LOC_Os09g36530	GO:0004519	GO:0006281	GO:0005622	GO:0008270	GO:0003677
LOC_Os09g35720	generative cell specific-1, putative, expressed										LOC_Os09g34320	GO:0008168	GO:0008610
LOC_Os09g35730	OsRhmbd16 - Putative Rhomboid homologue, expressed										LOC_Os09g36450	GO:0004807	GO:0008152
LOC_Os09g35740	expressed protein										LOC_Os09g36480	GO:0005634
LOC_Os09g35750	expressed protein										LOC_Os09g35660	GO:0015074	GO:0003677
LOC_Os09g35760	homeobox and START domains containing protein, putative, expressed										LOC_Os09g36370	GO:0004497	GO:0020037	GO:0016021	GO:0006621	GO:0046923	GO:0009055
LOC_Os09g35770	transposon protein, putative, Mutator sub-class, expressed										LOC_Os09g34990	GO:0055085
LOC_Os09g35780	BAP2, putative, expressed										LOC_Os09g36710	GO:0019773	GO:0006511	GO:0004298
LOC_Os09g35790	HSF-type DNA-binding domain containing protein, expressed										LOC_Os09g36030	GO:0016830	GO:0006725
LOC_Os09g35800	UDP-glucose 4-epimerase, putative, expressed										LOC_Os09g35800	GO:0050662	GO:0003978	GO:0006012
LOC_Os09g35810	NC domain-containing protein, putative, expressed										LOC_Os09g34180	GO:0003779	GO:0030036
LOC_Os09g35820	retrotransposon protein, putative, unclassified, expressed										LOC_Os09g36350	GO:0005975	GO:0004553
LOC_Os09g35830	RNA recognition motif containing protein, putative, expressed										LOC_Os09g36190	GO:0016757
LOC_Os09g35850	RNA recognition motif containing protein, putative, expressed										LOC_Os09g36680	GO:0033897	GO:0003723
LOC_Os09g35860	ras-related protein, putative, expressed										LOC_Os09g34920	GO:0007155	GO:0004560	GO:0005975	GO:0043169
LOC_Os09g35870	OsIAA26 - Auxin-responsive Aux/IAA gene family member, expressed										LOC_Os09g36520	GO:0023034	GO:0004629	GO:0006629
LOC_Os09g35880	B-box zinc finger family protein, putative, expressed										LOC_Os09g34850	GO:0005634	GO:0006260
LOC_Os09g35890	kinesin motor domain containing protein, expressed										LOC_Os09g35920	GO:0016592	GO:0006357	GO:0016455
LOC_Os09g35900	expressed protein										LOC_Os09g35690	GO:0008270	GO:0005515
LOC_Os09g35910	homeobox associated leucine zipper, putative, expressed										LOC_Os09g34930	GO:0006633	GO:0016020	GO:0016747
LOC_Os09g35920	mediator of RNA polymerase II transcription subunit 10, putative, expressed										LOC_Os09g34910	GO:0005634	GO:0005524	GO:0008026	GO:0003723
LOC_Os09g35930	retrotransposon protein, putative, unclassified										LOC_Os09g35790	GO:0003700	GO:0043565	GO:0005634	GO:0006355
LOC_Os09g35940	cytochrome P450, putative, expressed										LOC_Os09g36060	GO:0005975	GO:0004553
LOC_Os09g35950	retrotransposon protein, putative, Ty1-copia subclass, expressed										LOC_Os09g35880	GO:0008270	GO:0005622
LOC_Os09g35960	TBC domain containing protein, expressed										LOC_Os09g35960	GO:0032313	GO:0005097	GO:0005622
LOC_Os09g35970	6-phosphogluconolactonase, putative, expressed										LOC_Os09g36610	GO:0008270	GO:0003676
LOC_Os09g35980	expressed protein
LOC_Os09g35990	expressed protein
LOC_Os09g36000	expressed protein
LOC_Os09g36010	expressed protein
LOC_Os09g36020	EAP30/Vps36 family domain containing protein, expressed
LOC_Os09g36030	4-hydroxy-2-oxovalerate aldolase, putative, expressed
LOC_Os09g36040	rhodanese-like domain containing protein, putative, expressed
LOC_Os09g36050	expressed protein
LOC_Os09g36060	endoglucanase, putative, expressed
LOC_Os09g36070	cytochrome P450, putative, expressed
LOC_Os09g36080	cytochrome P450, putative, expressed
LOC_Os09g36090	plus-3 domain containing protein, expressed
LOC_Os09g36100	expressed protein
LOC_Os09g36110	OsSub59 - Putative Subtilisin homologue, expressed
LOC_Os09g36120	expressed protein
LOC_Os09g36130	expressed protein
LOC_Os09g36140	RNA recognition motif 2 domain containing protein, expressed
LOC_Os09g36150	retrotransposon protein, putative, unclassified, expressed
LOC_Os09g36160	LRP1, putative, expressed
LOC_Os09g36170	expressed protein
LOC_Os09g36180	glycosyl transferase family 8 protein, expressed
LOC_Os09g36190	glycosyl transferase family 8, putative, expressed
LOC_Os09g36200	senescence-inducible chloroplast stay-green protein 1, putative, expressed
LOC_Os09g36210	harpin-induced protein 1 domain containing protein, expressed
LOC_Os09g36220	response regulator receiver domain containing protein, expressed
LOC_Os09g36230	PPR repeat containing protein, expressed
LOC_Os09g36240	deoxyribodipyrimidine photolyase family protein, expressed
LOC_Os09g36244	expressed protein
LOC_Os09g36250	MYB family transcription factor, putative, expressed
LOC_Os09g36260	expressed protein
LOC_Os09g36270	pantothenate kinase, putative, expressed
LOC_Os09g36280	glycosyl hydrolases family 17, putative, expressed
LOC_Os09g36290	Ser/Thr protein phosphatase family protein, putative, expressed
LOC_Os09g36300	OsLonP4 - Putative Lon protease homologue, expressed
LOC_Os09g36310	expressed protein
LOC_Os09g36320	tyrosine protein kinase domain containing protein, putative, expressed
LOC_Os09g36330	expressed protein
LOC_Os09g36340	HVA22, putative, expressed
LOC_Os09g36350	endoglucanase, putative, expressed
LOC_Os09g36360	protein of unknown function containing protein, expressed
LOC_Os09g36370	ER lumen protein retaining receptor containing protein, expressed
LOC_Os09g36380	expressed protein
LOC_Os09g36400	expressed protein
LOC_Os09g36410	retrotransposon protein, putative, unclassified, expressed
LOC_Os09g36420	hsp90 protein, expressed
LOC_Os09g36430	expressed protein
LOC_Os09g36440	transcription initiation factor IIB, putative, expressed
LOC_Os09g36450	triosephosphate isomerase, chloroplast precursor, putative, expressed
LOC_Os09g36460	zinc RING finger protein, putative, expressed
LOC_Os09g36470	retrotransposon protein, putative, unclassified, expressed
LOC_Os09g36480	XAP5 family protein, putative, expressed
LOC_Os09g36490	expressed protein
LOC_Os09g36500	zinc finger, C3HC4 type domain containing protein, expressed
LOC_Os09g36510	expressed protein
LOC_Os09g36520	ki1 protein, putative, expressed
LOC_Os09g36530	endonuclease/exonuclease/phosphatase family protein, putative, expressed
LOC_Os09g36540	retrotransposon protein, putative, unclassified, expressed
LOC_Os09g36550	armadillo/beta-catenin repeat family protein, putative, expressed
LOC_Os09g36560	thaumatin, putative, expressed
LOC_Os09g36580	thaumatin, putative, expressed
LOC_Os09g36590	retrotransposon protein, putative, LINE subclass, expressed
LOC_Os09g36600	nodulin, putative, expressed
LOC_Os09g36610	retrotransposon protein, putative, unclassified, expressed
LOC_Os09g36619	expressed protein
LOC_Os09g36630	expressed protein
LOC_Os09g36640	expressed protein
LOC_Os09g36650	expressed protein
LOC_Os09g36660	expressed protein
LOC_Os09g36670	peptidyl-prolyl cis-trans isomerase, putative, expressed
LOC_Os09g36680	ribonuclease T2 family domain containing protein, expressed
LOC_Os09g36690	expressed protein
LOC_Os09g36700	ribonuclease T2 family domain containing protein, expressed
LOC_Os09g36710	peptidase, T1 family, putative, expressed
LOC_Os09g36720	expressed protein
LOC_Os09g36730	MYB family transcription factor, putative, expressed
LOC_Os09g36735	expressed protein
