# Supplementary material for: Genetic Mapping of Quantitative Trait Loci for Grain Yield under Drought in Rice under Controlled Greenhouse Conditions
Source: Front Chem. 2018 Jan 8;5:129. doi: 10.3389/fchem.2017.00129 (PMC5766644; doi:10.3389/fchem.2017.00129)
Supplement: Supplementary Data S3 — Quantitative trait loci identified for grain yield under non-stressed control using Cocodrie/Vandana F2:3 families. [file DataSheet3.XLSX]

## Sheet: CIM
Supplementary data S3. QTLs identified for grain yield under non-stressed control using Cocdrie/Vandana F2:3 families
TraitID	TraitName	Chromosome	Position	LeftMarker	RightMarker	LOD	PVE(%)	Add	Dom	Left confidence interval	Right confidence interval
1	Control yield	1	97.0991	RM11409	cvssr16	6.0714	12.4676	1.0911	-0.3627	92.7492	100.449
1	Control yield	1	203.503	RM12146	cvssr5	2.8909	13.166	3.462	-3.1461	199.753	207.353
1	Control yield	3	4.5	cvssr1	RM5474	2.2392	5.4994	-0.1815	0.9361	0	10.45
1	Control yield	5	107.199	RM3663	RM18821	2.6424	4.9117	-0.3885	-0.607	99.4491	120.749
1	Control yield	7	150.4	RM118	RM22168	3.8331	7.0219	0.6212	-0.7351	139.749	150.4
1	Control yield	12	34.7	RD1205	RM28011	2.5883	4.8143	0.4978	-0.8217	27.0501	40.35
